# Supplementary material for: Differential Association Between Ten Indices of Insulin Resistance and End-Organ Damage in a Community of African Ancestry in Africa
Source: J Clin Med. 2025 Apr 15;14(8):2703. doi: 10.3390/jcm14082703 (PMC12027772; doi:10.3390/jcm14082703)
Supplement: Supplementary file 1 [file jcm-14-02703-s001.zip]

Archive with 1 entries (1 files):
- jcm-3551047-supplementary.pdf
